# Supplementary material for: Hetero-Diels–Alder and CuAAC Click Reactions for Fluorine-18 Labeling of Peptides: Automation and Comparative Study of the Two Methods
Source: Molecules. 2024 Jul 5;29(13):3198. doi: 10.3390/molecules29133198 (PMC11243578; doi:10.3390/molecules29133198)
Supplement: Supplementary file 1 [file molecules-29-03198-s001.zip]

Archive with 1 entries (1 files):
- molecules-3057870-supplementary.pdf
